# Supplementary material for: Global prevalence of Cryptosporidium spp. in pigs: a systematic review and meta-analysis
Source: Parasitology. 2023 Mar 20;150(6):531–44. doi: 10.1017/S0031182023000276 (PMC10260304; doi:10.1017/S0031182023000276)
Supplement: Supplementary file 1 [file S0031182023000276sup.zip]

Archive with 4 entries (4 files):
- S0031182023000276sup001.docx
- S0031182023000276sup002.doc
- S0031182023000276sup003.docx
- S0031182023000276sup004.docx
